# Supplementary material for: Use of Venetoclax in Patients with Relapsed or Refractory Acute Myeloid Leukemia: The PETHEMA Registry Experience
Source: Cancers (Basel). 2022 Mar 29;14(7):1734. doi: 10.3390/cancers14071734 (PMC8997036; doi:10.3390/cancers14071734)
Supplement: Supplementary file 1 [file cancers-14-01734-s001.zip]

Archive with 1 entries (1 files):
- cancers-1629351-supplementary.pdf
